# Supplementary material for: Muscle Endurance Training in a Person with Friedreich’s Ataxia
Source: Muscles. 2025 Jan 9;4(1):1. doi: 10.3390/muscles4010001 (PMC12121318; doi:10.3390/muscles4010001)
Supplement: Supplementary file 1 [file muscles-04-00001-s001.zip]

Archive with 1 entries (1 files):
- muscles-3379589-supplementary.xlsx
