# Supplementary material for: Muscle Endurance Training in a Person with Friedreich’s Ataxia
Source: Muscles. 2025 Jan 9;4(1):1. doi: 10.3390/muscles4010001 (PMC12121318; doi:10.3390/muscles4010001)
Supplement: Supplementary file 1 [file muscles-04-00001-s001.zip › muscles-3379589-supplementary.xlsx]

## Sheet: Training
Summary of training days including stimulation frequencies
Day	1	2	3	4	5	6	7	8	9	10	11	12			Calculated endurance index values
time (days)	0	3	5	7	11	12	14	17	19	21	25	26			Pre	2Hz	4Hz	EI_6Hz_R_vector		%					Subject characteristics
Contractions	4200	3930	5400	5400	5580	7200	6150	7230	7980	8670	8400	9420				0.833088	0.561564			83.3088	56.1564
2Hz	1500	1470	0	0	0	0	0	0	0	0	0	0													age	sex	Ht	wt	BMI	ATT	Barthel index
3Hz	0	330	1800	1800	1620	0	1050	270	0	0	0	0			Post	2Hz	4Hz	6Hz		%					years						0-20
4Hz	300	0	0	0	180	1800	750	1230	1020	630	960	180				0.971058	0.733028	0.515016		97.1058	73.3028	51.5016			36	F	1.73736	58	19.2154		7
5Hz	0	0	0	0	0	0	0	300	780	870	480	1020
6Hz	0	0	0	0	0	0	0	0	0	300	360	600
2Hz	25	24.5	0	0	0	0	0	0	0	0	0	0
3Hz	0	5.5	30	30	27	0	17.5	4.5	0	0	0	0
4Hz	5	0	0	0	3	30	12.5	20.5	17	10.5	16	3
5Hz	0	0	0	0	0	0	0	5	13	14.5	8	17
6Hz	0	0	0	0	0	0	0	0	0	5	6	10
Training log	Training date, duration, and number of contractions at each frequency.
																					Template
Date: 06/24	2hz	3hz	4hz	5hz	6hz	Total	2016-06-24														Date:	2hz	3hz	4hz	5hz	6hz	Total
Time (m)	25		5								Final figure of endurance index values before and after training										Time (m)														Figure of the training stimulation frequencies over time.
Time (s)	1500	0	300	0	0	0															Time (s)	0	0	0	0	0	0
contractions	3000	0	1200	0	0	4200															contractions	0	0	0	0	0	0
Date: 06/27	2hz	3hz	4hz	5hz	6hz	Total	2016-06-27
Time (m)	24.5	5.5
Time (s)	1470	330	0	0	0	0
contractions	2940	990	0	0	0	3930
Date: 06/29	2hz	3hz	4hz	5hz	6hz	Total	2016-06-29
Time (m)		30
Time (s)	0	1800	0	0	0	0
contractions	0	5400	0	0	0	5400
Date: 07/01	2hz	3hz	4hz	5hz	6hz	Total	2016-07-01
Time (m)		30
Time (s)	0	1800	0	0	0	0
contractions	0	5400	0	0	0	5400
Date: 07/05	2hz	3hz	4hz	5hz	6hz	Total	2016-07-05
Time (m)		27	3
Time (s)	0	1620	180	0	0	0
contractions	0	4860	720	0	0	5580
Date: 07/06	2hz	3hz	4hz	5hz	6hz	Total	2016-07-06
Time (m)			30
Time (s)	0	0	1800	0	0	0
contractions	0	0	7200	0	0	7200
Date: 07/08	2hz	3hz	4hz	5hz	6hz	Total	2016-07-08
Time (m)		17.5	12.5							Training volume, number of contractions per session														Training volume, number of contractions per session
Time (s)	0	1050	750	0	0	0
contractions	0	3150	3000	0	0	6150
Date: 07/11	2hz	3hz	4hz	5hz	6hz	Total	2016-07-11
Time (m)		4.5	20.5	5
Time (s)	0	270	1230	300	0	0
contractions	0	810	4920	1500	0	7230
Date: 07/13	2hz	3hz	4hz	5hz	6hz	Total	2016-07-13
Time (m)			17	13
Time (s)	0	0	1020	780	0	0
contractions	0	0	4080	3900	0	7980
Date: 07/15	2hz	3hz	4hz	5hz	6hz	Total	2016-07-15
Time (m)		0	10.5	14.5	5
Time (s)	0	0	630	870	300	0
contractions	0	0	2520	4350	1800	8670
Date:7/19	2hz	3hz	4hz	5hz	6hz	Total	2016-07-19
Time (m)	0	0	16	8	6
Time (s)	0	0	960	480	360	0
contractions	0	0	3840	2400	2160	8400
Date: 7/20	2hz	3hz	4hz	5hz	6hz	Total	2016-07-20
Time (m)	0	0	3	17	10
Time (s)	0	0	180	1020	600	0
contractions	0	0	720	5100	3600	9420

## Sheet: Results
	Training Contractions Summary
Day	1	2	3	4	5	6	7	8	9	10	11	12
time (days)	0	3	5	7	11	12	14	17	19	21	25	26
Contractions	4200	3930	5400	5400	5580	7200	6150	7230	7980	8670	8400	9420				Pre and post mVO2max, full scale
	Endurance Tests Summary				2Hz	4Hz	6Hz																					mVO2 pre versus post cropped scale
Pre	2Hz	4Hz	EI_6Hz_R_vector		%	%	%
	0.833088	0.561564			83.3	56.2
Post	2Hz	4Hz	6Hz		%	%	%
	0.971058	0.733028	0.515016		97.1	73.3	51.5
	Mitochondrial Test Time constants							Mitochondrial Test Rate constants
pre			post				pre			post
T.C trial 1	T.C trial 2	Avg	T.C trial 1	T.C trial 2	Avg		T.C trial 1	T.C trial 2	Avg	T.C trial 1	T.C trial 2	Avg
67.9	66	66.95	58.2	55	56.6		0.883652	0.909091	0.896372	1.03093	1.09091	1.06092
59.5	59	59.25	63.3	65.2	64.25		1.0084	1.01695	1.01268	0.947867	0.920245	0.934056
pre training T.C		63.1	post training T.C		60.425		rate constants		0.954524			0.997487
	pre training mitochondiral test graph				Tc	R2
					59.5061	0.992081
																			Endurance test resultant vectors before and after NMES
	post training mithocondrial test graph				Tc	R2
					58.1515	0.968882
